# Supplementary material for: The Tryptophan-Kynurenine Metabolic System Is Suppressed in Cuprizone-Induced Model of Demyelination Simulating Progressive Multiple Sclerosis
Source: Biomedicines. 2023 Mar 20;11(3):945. doi: 10.3390/biomedicines11030945 (PMC10046567; doi:10.3390/biomedicines11030945)
Supplement: Supplementary file 1 [file biomedicines-11-00945-s001.zip]

Archive with 1 entries (1 files):
- biomedicines-2196811-supplementary.pdf
